# Supplementary material for: Kaposi’s sarcoma-associated herpesvirus ORF57 protein protects viral transcripts from specific nuclear RNA decay pathways by preventing hMTR4 recruitment
Source: PLoS Pathog. 2019 Feb 20;15(2):e1007596. doi: 10.1371/journal.ppat.1007596 (PMC6398867; doi:10.1371/journal.ppat.1007596)
Supplement: S1 Table — All siRNAs were purchased commercially (Silencer Select, Ambion). (XLSX) [file ppat.1007596.s006.xlsx]

## Sheet: Sheet1
siRNA	Sense	Antisense
PAPα #1	GCCUCGACUUGUCUAUGGAtt	UCCAUAGACAAGUCGAGGCtg
PAPγ #1	CAGCUUAAAUGGUUGUAGAtt	UCUACAACCAUUUAAGCUGcg
PABPN1 #1	GGCCUUAGAUGAGUCCCUAtt	UAGGGACUCAUCUAAGGCCaa
PABPN1 #2	AGUCAACCGUGUUACCAUAtt	UAUGGUAACACGGUUGACUga
ZFC3H1#1	GGAGUAAACAAAGAUCGAAtt	UUCGAUCUUUGUUUACUCCaa
ZFC3H1#2	GCAAGCUUCAAAACCGAAAtt	UUUCGGUUUUGAAGCUUGCtc
ARS2#1	GAGUUUGUGCGCAAACAUAtt	UAUGUUUGCGCACAAACUCag
ARS2#2	CGACCGCAGUGUUAACAUUtt	AAUGUUAACACUGCGGUCGaa
RBM7#1	CCACAUCUCCUAGCAGGUAtt	UACCUGCUAGGAGAUGUGGag
RBM7#2	CAAUUUAGAUCAGGAAGUAtt	UACUUCCUGAUCUAAAUUGaa
ZCCHC8#1	CAAUGCUAUUUCAAAGCAAtt	UUGCUUUGAAAUAGCAUUGtt
ZCCHC8#2	GGAAUAUUGGUGAACGAUAtt	UAUCGUUCACCAAUAUUCCac
MTR4#1	GAAGUAUUCAGUAAUGCAAtt	UUGCAUUACUGAAUACUUCtt
MTR4#2	GGAUGAUAGAGGAAUUGUAtt	UACAAUUCCUCUAUCAUCCat
ZC3H18#1	CCCUUAUUAUGACUAUGAAtt	UUCAUAGUCAUAAUAAGGGtc
ZC3H18#2	GAAAGAAGACGGUGUUAAAtt	UUUAACACCGUCUUCUUUCtt
