# Supplementary material for: Kaposi’s sarcoma-associated herpesvirus ORF57 protein protects viral transcripts from specific nuclear RNA decay pathways by preventing hMTR4 recruitment
Source: PLoS Pathog. 2019 Feb 20;15(2):e1007596. doi: 10.1371/journal.ppat.1007596 (PMC6398867; doi:10.1371/journal.ppat.1007596)
Supplement: S3 Table — All antibodies were commercially available as indicated. (XLSX) [file ppat.1007596.s008.xlsx]

## Sheet: Sheet1
Name	type	Cat. #	Company
ARS2	Rb polyclonal	ab192999	Abcam
hMTR4	Rb polyclonal	ab70551	Abcam
Actin	MS monoclonal	ab6276	Abcam
ALYREF	MS monoclonal	A9979	Sigma
IgG1	murine myeloma	M5284	Sigma
PABPN1	RB polyclonal	ab207515	Abcam
