# Supplementary material for: Kaposi’s sarcoma-associated herpesvirus ORF57 protein protects viral transcripts from specific nuclear RNA decay pathways by preventing hMTR4 recruitment
Source: PLoS Pathog. 2019 Feb 20;15(2):e1007596. doi: 10.1371/journal.ppat.1007596 (PMC6398867; doi:10.1371/journal.ppat.1007596)
Supplement: S4 Table — Target, sequence, and primer number (ID) for all PCR primers used herein. (XLSX) [file ppat.1007596.s009.xlsx]

## Sheet: Primers
Target	Primer ID	Primer Sequence
ORF59 DNA	NC566	GAGTGCCACTAAAACCGGAGTAG
	NC567	TGAGGGTTGGCGTGCAA
ORF59 mRNA	NC1471	AGGAATACGTCCGTCGGTAG
	NC1472	TATGCCAGCGTCGAGTACAT
PAN	NC702	GCTCGCTGCTTGCCTTCTT
	NC703	CCAAAAGCGACGCAATCAA
ORF6	NC2862	CTGGAATAGCACAGGCTCTAAG
	NC2863	CTTGGACCAGCTTTGGTATCT
ORF8	NC3026	CCCAGACACCAAAGACAAGTA
	NC3027	ATAGCGCCGCACCTTAAA
ORF9	NC3028	GAGACAAGAGTATGCAGGCTTAT
	NC3029	GGAAGTAGGTGGGTGGAAATG
GAPDH	NC1234	CTCTCTGCTCCTCCTGTTCGA
	NC1235	CACCTGGCGACGCAAAA
7SK	NC1164	TAAGAGC TCGGATGTGAGGGCGATCTG
	NC1165	CGAATTCGGAGCGGTGAGGGAGGAAG
	NC1775	TGTTGACGTTGTCGTTCTTGT
	NC1776	AGCTGCTGATGCAGGTATTG
	NC1777	GTCCAGTGTCCTGCAGAGTG
	NC1778	GAAGAACTCGAGCGACAGAGA
	NC497	TGGGATTCCCTGGGCCGACT
PAPOLA For	NC3403	CTACGGTCTCCAGAGTTGTTTC
PAPOLA Rev	NC3404	GGATGTCCTCTTGACTCCTACTA
PAPOLG For	NC3421	GGCTGGTGGTTCTTGGTAAA
PAPOLG Rev	NC3422	AACAGTAGCCACAACAGAAGG
ZFC3H1 For	NC3401	AGATGAGGAAGAGGAGGAAGAA
ZFC3H1 Rev	NC3402	GGTGAAGGTGGGTCACTATTAC
RBM7 For	NC3231	CAGGCTGGGCCAGTAATAAA
RBM7 Rev	NC3232	TGCATAAGGAACAGACACTTCA
ZCCHC8 For	NC3233	CGATACCACGCAGAAGAAGTAG
ZCCHC8 Rev	NC3234	CTGGCGCATCCGATAGATAAA
SNHG4 For	NC1972	CAGTCTGCATGTGCAGTTTTCA
SNHG4 Rev	NC1973	GGGACCTACATGACAAGAAGAC
SNHG19 For	NC1894	TACGCACCACTTTGTCCCTT
SNHG19 Rev	NC1895	GCCCTCCGGATTGAGGTTTA
proEXT1 For	NC2339	TCTAATGGCTGCAGGGAAAC
proEXT1 Rev	NC2340	TAGCTGGGACAGTTGGCAAT
proMGST3 For	NC2343	GCAGTCTCCGGTGTAAAATGA
proMGST3 Rev	NC2344	AGTCATTCCAAGGTGGTGGA
ORF50 For	NC710	cagagttcgccaagctctacgt
ORF50 Rev	NC711	tttggtcaagtacaccgaacacttaa
